# Supplementary material for: An Association of Influenza Epidemics in Children With Mobile App Data: Population-Based Observational Study in Osaka, Japan
Source: JMIR Form Res. 2022 Feb 10;6(2):e31131. doi: 10.2196/31131 (PMC8874815; doi:10.2196/31131)
Supplement: Multimedia Appendix 2 [file formative_v6i2e31131_app2.xlsx]

## Sheet: Sheet1
Supplemental table. The weekly number of times that "fever" was selected in the mobile app and the weekly number of influenza patients in Osaka, Japan between 2017 and 2019
					the weekly number of times that “fever” was selected in the mobile app				The weekly number of influenza patients
					Total	Infants and toddlers	Kids	Teenagers	Total	Infants and toddlers	Kids	Teenagers
						(0-4 years old)	(5-9 years old)	(10-14 years old)		(0-4 years old)	(5-9 years old)	(10-14 years old)
2017	1;	2021-01-02	-	2021-01-08	93	82	7	4	1141	511	384	246
	2;	2021-01-09	-	2021-01-15	83	63	18	2	2367	977	860	530
	3;	2021-01-16	-	2021-01-22	58	38	20	0	5772	1811	2350	1611
	4;	2021-01-23	-	2021-01-29	84	58	21	5	9085	2379	4044	2662
	5;	2021-01-30	-	2021-02-05	112	85	21	6	8973	2587	3982	2404
	6;	2021-02-06	-	2021-02-12	169	138	31	0	6041	1924	2667	1450
	7;	2021-02-13	-	2021-02-19	94	82	12	0	4515	1530	1911	1074
	8;	2021-02-20	-	2021-02-26	72	58	14	0	2599	978	1073	548
	9;	2021-02-27	-	2021-03-05	75	55	9	11	1744	651	711	382
	10;	2021-03-06	-	2021-03-12	54	54	0	0	1227	445	511	271
	11;	2021-03-13	-	2021-03-19	79	70	6	3	922	337	374	211
	12;	2021-03-20	-	2021-03-26	100	83	11	6	584	226	244	114
	13;	2021-03-27	-	2021-04-02	36	36	0	0	488	203	203	82
	14;	2021-04-03	-	2021-04-09	97	89	5	3	389	212	132	45
	15;	2021-04-10	-	2021-04-16	110	104	6	0	422	218	151	53
	16;	2021-04-17	-	2021-04-23	86	75	11	0	402	161	167	74
	17;	2021-04-24	-	2021-04-30	161	159	2	0	339	125	167	47
	18;	2021-05-01	-	2021-05-07	199	193	6	0	250	75	141	34
	19;	2021-05-08	-	2021-05-14	52	45	5	2	142	46	62	34
	20;	2021-05-15	-	2021-05-21	159	148	10	1	92	43	28	21
	21;	2021-05-22	-	2021-05-28	103	98	5	0	54	17	25	12
	22;	2021-05-29	-	2021-06-04	92	78	10	4	37	8	18	11
	23;	2021-06-05	-	2021-06-11	94	81	10	3	23	5	10	8
	24;	2021-06-12	-	2021-06-18	92	89	3	0	28	7	11	10
	25;	2021-06-19	-	2021-06-25	150	130	12	8	29	7	16	6
	26;	2021-06-26	-	2021-07-02	139	125	10	4	10	1	2	7
	27;	2021-07-03	-	2021-07-09	133	130	3	0	3	2	1	0
	28;	2021-07-10	-	2021-07-16	175	153	22	0	8	1	6	1
	29;	2021-07-17	-	2021-07-23	151	142	8	1	10	4	4	2
	30;	2021-07-24	-	2021-07-30	139	137	2	0	12	6	0	6
	31;	2021-07-31	-	2021-08-06	116	106	9	1	7	2	4	1
	32;	2021-08-07	-	2021-08-13	115	103	12	0	8	3	3	2
	33;	2021-08-14	-	2021-08-20	109	100	2	7	18	13	4	1
	34;	2021-08-21	-	2021-08-27	103	96	7	0	20	12	7	1
	35;	2021-08-28	-	2021-09-03	126	117	1	8	37	17	17	3
	36;	2021-09-04	-	2021-09-10	80	74	6	0	26	13	7	6
	37;	2021-09-11	-	2021-09-17	142	126	16	0	19	10	8	1
	38;	2021-09-18	-	2021-09-24	83	75	8	0	11	7	4	0
	39;	2021-09-25	-	2021-10-01	78	58	11	9	30	12	11	7
	40;	2021-10-02	-	2021-10-08	89	79	4	6	65	32	18	15
	41;	2021-10-09	-	2021-10-15	219	206	13	0	28	14	9	5
	42;	2021-10-16	-	2021-10-22	114	97	9	8	25	1	14	10
	43;	2021-10-23	-	2021-10-29	121	85	25	11	43	13	22	8
	44;	2021-10-30	-	2021-11-05	110	99	8	3	61	20	32	9
	45;	2021-11-06	-	2021-11-12	158	109	49	0	65	32	29	4
	46;	2021-11-13	-	2021-11-19	83	76	7	0	118	45	45	28
	47;	2021-11-20	-	2021-11-26	84	80	4	0	194	62	75	57
	48;	2021-11-27	-	2021-12-03	156	129	27	0	376	97	203	76
	49;	2021-12-04	-	2021-12-10	140	127	13	0	697	191	331	175
	50;	2021-12-11	-	2021-12-17	142	127	12	3	1331	325	684	322
	51;	2021-12-18	-	2021-12-24	379	281	71	27	2367	619	1220	528
	52;	2021-12-25	-	2021-12-31	328	265	49	14	2372	702	1173	497
2018	1;	2022-01-01	-	2022-01-07	320	276	37	7	2063	863	789	411
	2;	2022-01-08	-	2022-01-14	324	259	49	16	4185	1726	1681	778
	3;	2022-01-15	-	2022-01-21	259	191	59	9	10124	3028	4961	2135
	4;	2022-01-22	-	2022-01-28	256	209	41	6	9784	2680	4743	2361
	5;	2022-01-29	-	2022-02-04	230	170	53	7	10354	2893	4979	2482
	6;	2022-02-05	-	2022-02-11	314	229	57	28	8336	2568	3894	1874
	7;	2022-02-12	-	2022-02-18	266	192	54	20	5668	1961	2503	1204
	8;	2022-02-19	-	2022-02-25	221	197	21	3	4436	1525	1898	1013
	9;	2022-02-26	-	2022-03-04	138	130	8	0	3366	1178	1461	727
	10;	2022-03-05	-	2022-03-11	173	149	24	0	2261	787	1037	437
	11;	2022-03-12	-	2022-03-18	139	130	9	0	1378	510	584	284
	12;	2022-03-19	-	2022-03-25	131	118	13	0	672	283	259	130
	13;	2022-03-26	-	2022-04-01	147	135	3	9	351	148	151	52
	14;	2022-04-02	-	2022-04-08	194	185	2	7	143	75	56	12
	15;	2022-04-09	-	2022-04-15	182	170	9	3	139	70	50	19
	16;	2022-04-16	-	2022-04-22	191	182	8	1	132	57	45	30
	17;	2022-04-23	-	2022-04-29	164	155	5	4	76	31	26	19
	18;	2022-04-30	-	2022-05-06	323	317	6	0	17	8	5	4
	19;	2022-05-07	-	2022-05-13	288	278	10	0	19	7	8	4
	20;	2022-05-14	-	2022-05-20	300	278	18	4	18	3	6	9
	21;	2022-05-21	-	2022-05-27	220	217	2	1	38	16	14	8
	22;	2022-05-28	-	2022-06-03	225	209	13	3	6	5	1	0
	23;	2022-06-04	-	2022-06-10	303	289	11	3	9	6	3	0
	24;	2022-06-11	-	2022-06-17	179	164	7	8	4	0	2	2
	25;	2022-06-18	-	2022-06-24	219	218	0	1	1	1	0	0
	26;	2022-06-25	-	2022-07-01	335	313	17	5	0	0	0	0
	27;	2022-07-02	-	2022-07-08	312	294	18	0	0	0	0	0
	28;	2022-07-09	-	2022-07-15	285	277	8	0	3	2	1	0
	29;	2022-07-16	-	2022-07-22	238	206	22	10	2	2	0	0
	30;	2022-07-23	-	2022-07-29	165	150	15	0	1	1	0	0
	31;	2022-07-30	-	2022-08-05	167	163	4	0	8	7	1	0
	32;	2022-08-06	-	2022-08-12	271	258	12	1	6	5	1	0
	33;	2022-08-13	-	2022-08-19	274	210	32	32	1	1	0	0
	34;	2022-08-20	-	2022-08-26	191	179	11	1	1	0	0	1
	35;	2022-08-27	-	2022-09-02	163	147	13	3	7	1	5	1
	36;	2022-09-03	-	2022-09-09	180	155	18	7	12	5	6	1
	37;	2022-09-10	-	2022-09-16	212	196	12	4	31	10	17	4
	38;	2022-09-17	-	2022-09-23	240	203	30	7	30	9	12	9
	39;	2022-09-24	-	2022-09-30	211	200	11	0	39	7	18	14
	40;	2022-10-01	-	2022-10-07	183	163	17	3	51	8	18	25
	41;	2022-10-08	-	2022-10-14	186	161	17	8	53	12	24	17
	42;	2022-10-15	-	2022-10-21	181	173	6	2	76	23	39	14
	43;	2022-10-22	-	2022-10-28	117	101	13	3	67	25	34	8
	44;	2022-10-29	-	2022-11-04	169	153	2	14	81	31	38	12
	45;	2022-11-05	-	2022-11-11	159	145	13	1	145	54	71	20
	46;	2022-11-12	-	2022-11-18	122	116	6	0	90	26	48	16
	47;	2022-11-19	-	2022-11-25	137	133	3	1	118	37	60	21
	48;	2022-11-26	-	2022-12-02	94	78	10	6	307	69	172	66
	49;	2022-12-03	-	2022-12-09	152	131	16	5	597	150	302	145
	50;	2022-12-10	-	2022-12-16	162	143	13	6	972	212	475	285
	51;	2022-12-17	-	2022-12-23	256	232	24	0	2156	535	1052	569
	52;	2022-12-24	-	2022-12-30	214	194	12	8	2210	761	962	487
2019	1;	2022-12-31	-	2023-01-06	255	223	23	9	1845	883	636	326
	2;	2023-01-07	-	2023-01-13	289	237	41	11	7262	2877	3006	1379
	3;	2023-01-14	-	2023-01-20	342	292	43	7	9873	3543	4192	2138
	4;	2023-01-21	-	2023-01-27	214	168	34	12	10628	3563	4579	2486
	5;	2023-01-28	-	2023-02-03	167	117	42	8	7613	2620	3170	1823
	6;	2023-02-04	-	2023-02-10	195	170	18	7	4672	1699	1896	1077
	7;	2023-02-11	-	2023-02-17	261	234	27	0	1889	789	689	411
	8;	2023-02-18	-	2023-02-24	151	135	16	0	1446	553	576	317
	9;	2023-02-25	-	2023-03-03	164	134	26	4	1022	412	395	215
	10;	2023-03-04	-	2023-03-10	125	101	17	7	679	235	294	150
	11;	2023-03-11	-	2023-03-17	141	141	0	0	393	132	185	76
	12;	2023-03-18	-	2023-03-24	192	169	17	6	348	117	163	68
	13;	2023-03-25	-	2023-03-31	137	133	4	0	227	101	85	41
	14;	2023-04-01	-	2023-04-07	272	244	13	15	177	75	77	25
	15;	2023-04-08	-	2023-04-14	217	215	2	0	243	102	107	34
	16;	2023-04-15	-	2023-04-21	333	310	21	2	474	146	202	126
	17;	2023-04-22	-	2023-04-28	286	279	7	0	567	141	258	168
	18;	2023-04-29	-	2023-05-05	450	387	57	6	155	50	55	50
	19;	2023-05-06	-	2023-05-12	313	284	15	14	121	53	38	30
	20;	2023-05-13	-	2023-05-19	252	247	4	1	167	52	63	52
	21;	2023-05-20	-	2023-05-26	262	226	33	3	164	37	78	49
	22;	2023-05-27	-	2023-06-02	338	307	31	0	145	26	84	35
	23;	2023-06-03	-	2023-06-09	387	343	38	6	91	22	36	33
	24;	2023-06-10	-	2023-06-16	325	283	35	7	82	16	45	21
	25;	2023-06-17	-	2023-06-23	440	425	11	4	20	0	14	6
	26;	2023-06-24	-	2023-06-30	314	284	25	5	30	5	9	16
	27;	2023-07-01	-	2023-07-07	396	352	31	13	9	2	3	4
	28;	2023-07-08	-	2023-07-14	301	275	19	7	10	2	5	3
	29;	2023-07-15	-	2023-07-21	283	260	23	0	20	5	5	10
	30;	2023-07-22	-	2023-07-28	249	227	16	6	14	4	8	2
	31;	2023-07-29	-	2023-08-04	236	206	29	1	12	11	1	0
	32;	2023-08-05	-	2023-08-11	241	210	21	10	21	5	11	5
	33;	2023-08-12	-	2023-08-18	371	315	50	6	11	3	3	5
	34;	2023-08-19	-	2023-08-25	204	176	21	7	8	3	2	3
	35;	2023-08-26	-	2023-09-01	203	195	8	0	20	2	3	15
	36;	2023-09-02	-	2023-09-08	266	246	17	3	64	25	23	16
	37;	2023-09-09	-	2023-09-15	240	201	22	17	87	19	40	28
	38;	2023-09-16	-	2023-09-22	290	251	34	5	84	33	34	17
	39;	2023-09-23	-	2023-09-29	185	158	27	0	74	32	25	17
	40;	2023-09-30	-	2023-10-06	198	177	13	8	73	32	24	17
	41;	2023-10-07	-	2023-10-13	152	141	11	0	46	25	11	10
	42;	2023-10-14	-	2023-10-20	191	184	7	0	54	33	13	8
	43;	2023-10-21	-	2023-10-27	202	180	22	0	52	18	17	17
	44;	2023-10-28	-	2023-11-03	145	132	10	3	79	32	33	14
	45;	2023-11-04	-	2023-11-10	212	184	26	2	105	35	41	29
	46;	2023-11-11	-	2023-11-17	180	154	25	1	192	72	88	32
	47;	2023-11-18	-	2023-11-24	174	143	31	0	273	112	118	43
	48;	2023-11-25	-	2023-12-01	119	89	30	0	478	156	208	114
	49;	2023-12-02	-	2023-12-08	236	201	28	7	916	244	441	231
	50;	2023-12-09	-	2023-12-15	177	154	23	0	2037	500	982	555
	51;	2023-12-16	-	2023-12-22	238	196	33	9	3255	815	1548	892
	52;	2023-12-23	-	2023-12-29	300	249	41	10	3993	1183	1863	947
